# Supplementary material for: Social Wasps and Fruit Exploitation in Brazil: A Synthesis of Species Records, Resource Use, and Management Implications
Source: Insects. 2026 Apr 10;17(4):409. doi: 10.3390/insects17040409 (PMC13115773; doi:10.3390/insects17040409)
Supplement: Supplementary file 1 [file insects-17-00409-s001.zip]

Archive with 1 entries (1 files):
- insects-4222719-supplementary.pdf
